# Supplementary material for: Selective pharmacological inhibition of DDR1 prevents experimentally-induced glomerulonephritis in prevention and therapeutic regime
Source: J Transl Med. 2018 Jun 1;16:148. doi: 10.1186/s12967-018-1524-5 (PMC5984769; doi:10.1186/s12967-018-1524-5)
Supplement: Supplementary file 2 — Additional file 2. Additional tables. [file 12967_2018_1524_MOESM2_ESM.zip]

Archive with 4 entries (4 files):
- Supplemental Table 1.docx
- Supplemental Table 2- DDR1 selectivity profile.docx
- Supplemental Table 4 (1).xlsx
- Supplemental Table 3 - NTS raw fold change signals (1).xlsx
