# Supplementary material for: Selective pharmacological inhibition of DDR1 prevents experimentally-induced glomerulonephritis in prevention and therapeutic regime
Source: J Transl Med. 2018 Jun 1;16:148. doi: 10.1186/s12967-018-1524-5 (PMC5984769; doi:10.1186/s12967-018-1524-5)
Supplement: Supplementary file 2 — Additional file 2. Additional tables. [file 12967_2018_1524_MOESM2_ESM.zip › Supplemental Table 4 (1).xlsx]

## Sheet: Sheet1
EG_ID	Name	A:Description	logfc_aGBM	logFC_DDR1_vs_aGBM
55203	LGI2	leucine-rich repeat LGI family, member 2	3.6	-2.2
6361	CCL17	chemokine (C-C motif) ligand 17	3.4	-1.8
4321	MMP12	matrix metallopeptidase 12 (macrophage elastase)	1.8	-1.8
6906	SERPINA7	serpin peptidase inhibitor, clade A (alpha-1 antiproteinase, antitrypsin), member 7	1.9	-1.7
4053	LTBP2	latent transforming growth factor beta binding protein 2	4.4	-1.4
257106	CLCF1	cardiotrophin-like cytokine factor 1	2	-1.4
7076	TIMP1	TIMP metallopeptidase inhibitor 1	5.2	-1.3
4015	LOX	lysyl oxidase	2.5	-1.3
26	ABP1	amiloride binding protein 1 (amine oxidase (copper-containing))	2	-1.3
714	CCR2	chemokine (C-C motif) receptor 2	2.6	-1.2
9244	CRLF1	cytokine receptor-like factor 1	1.9	-1.2
2921	CXCL3	chemokine (C-X-C motif) ligand 3	3.3	-1.1
1230	CCR1	chemokine (C-C motif) receptor 1	1.5	-1.1
6360	CCL16	chemokine (C-C motif) ligand 16	3.5	-1
1277	COL1A1	collagen, type I, alpha 1	3	-1
1281	COL3A1	collagen, type III, alpha 1	2.8	-1
64581	COL6A2	collagen, type VI, alpha 2	2.3	-1
11245	GPR176	G protein-coupled receptor 176	2.1	-1
960	CD44	CD44 molecule (Indian blood group)	3.1	-0.8
2335	FN1	fibronectin 1	2.3	-0.8
1594	CYP27B1	cytochrome P450, family 27, subfamily B, polypeptide 1	2.1	-0.8
1278	FBN1	fibrillin 1	2	-0.8
23529	COL1A2	collagen, type I, alpha 2	2	-0.7
283431	GAS2L3	growth arrest-specific 2 like 3	2.2	-0.5
55013	CCR5	chemokine (C-C motif) receptor 5 (gene/pseudogene)	2.1	-0.5
597	BCL2A1	BCL2-related protein A1	3.1	-0.3
6352	CCL5	chemokine (C-C motif) ligand 5	3.5	-0.2
3012	HIST1H2AE	histone cluster 1, H2ae	3.2	-0.1
8477	GPR65	G protein-coupled receptor 65	2.4	-0.1
10537	UBD	ubiquitin D	3.9	0
