# Supplementary material for: Selective pharmacological inhibition of DDR1 prevents experimentally-induced glomerulonephritis in prevention and therapeutic regime
Source: J Transl Med. 2018 Jun 1;16:148. doi: 10.1186/s12967-018-1524-5 (PMC5984769; doi:10.1186/s12967-018-1524-5)
Supplement: Supplementary file 2 — Additional file 2. Additional tables. [file 12967_2018_1524_MOESM2_ESM.zip › Supplemental Table 3 - NTS raw fold change signals (1).xlsx]

## Sheet: final table merged
Category	GENE	Gene Description	secreted	NTS_vs_CTRL	DDR1inh_vs_NTS
cell cycle / apoptosis	UBD	ubiquitin D		4.51877	-0.609021
	KRT20	keratin 20		4.04897	-2.1527
	CEP55	centrosomal protein 55		3.80972	-0.116936
	HIST1H2AE	histone cluster 1 H2A family member e		3.64064	-0.376754
	MKI67	marker of proliferation Ki-67		3.43901	-0.538104
	CENPF	centromere protein F		3.35217	-0.0983968
	HMOX1	heme oxygenase 1		3.30695	-2.323
	E2F8	E2F transcription factor 8		3.30263	-0.0469784
	ESCO2	establishment of sister chromatid cohesion N-acetyltransferase 2		3.27013	-0.621905
	CDKN3	cyclin dependent kinase inhibitor 3		3.20539	-0.749719
	CCNB1	cyclin B1		3.19447	-0.636465
	BUB1	BUB1 mitotic checkpoint serine/threonine kinase		3.17777	-0.549157
	PRC1	protein regulator of cytokinesis 1		3.16469	-0.500587
	CCNB2	cyclin B2		3.16421	-0.701529
	CDK1	cyclin dependent kinase 1		3.14573	-0.674948
	TPX2	TPX2, microtubule nucleation factor		3.12499	-0.509002
	BIRC5	baculoviral IAP repeat containing 5		3.07538	-0.539286
	ANLN	anillin actin binding protein		3.04172	-0.217766
	AURKB	aurora kinase B		2.72719	-0.390411
	NCAPG	non-SMC condensin I complex subunit G		2.67483	-0.506275
	NUF2	NUF2, NDC80 kinetochore complex component		2.61003	-0.567743
	CLSPN	claspin		2.57142	-0.069756
	CKAP2	cytoskeleton associated protein 2		2.55844	-0.566244
	SGOL1			2.52083	-0.490231
	UCHL1	ubiquitin C-terminal hydrolase L1		2.44677	-1.12698
	CDCA3	cell division cycle associated 3		2.39057	-0.650271
	CDC20	cell division cycle 20		2.37569	-0.358474
	GPR176	G protein-coupled receptor 176		2.36815	-1.08276
	TAC3	tachykinin 3	*	2.35559	-1.07458
	RGS10	regulator of G protein signaling 10		2.3535	-0.588744
	GPR34	G protein-coupled receptor 34		2.2979	-0.601492
	EGR2	early growth response 2		2.26017	-0.907697
	BUB1B	BUB1 mitotic checkpoint serine/threonine kinase B		2.24306	-0.299055
	P2RY6	pyrimidinergic receptor P2Y6		2.14536	-0.735172
	CENPI	centromere protein I		2.13279	-0.502764
	SLITRK4	SLIT and NTRK like family member 4	*	2.12333	-1.33353
	HESX1	HESX homeobox 1		2.07749	-0.719373
	UBE2T	ubiquitin conjugating enzyme E2 T		2.03155	-0.587779
	P2RY13	purinergic receptor P2Y13		2.01176	-0.886277
	KCNK2	potassium two pore domain channel subfamily K member 2		-2.11777	0.585741
	DUSP15	dual specificity phosphatase 15		-2.41654	1.48445
cell matrix / cell adhesion	TIMP1	TIMP metallopeptidase inhibitor 1	*	5.62503	-1.4945
	LTBP2	latent transforming growth factor beta binding protein 2	*	4.85855	-1.62714
	MMP7	matrix metallopeptidase 7	*	4.3803	-2.22013
	COL1A1	collagen type I alpha 1 chain	*	4.069	-1.33462
	COL3A1	collagen type III alpha 1 chain	*	3.90996	-1.08138
	CD44	CD44 molecule (Indian blood group)	*	3.71356	-0.706781
	HMMR	hyaluronan mediated motility receptor		3.52639	-0.161515
	ITGAX	integrin subunit alpha X	*	3.22813	-1.09119
	COL1A2	collagen type I alpha 2 chain	*	3.13513	-0.818292
	COL5A2	collagen type V alpha 2 chain	*	3.1342	-1.2285
	COL6A2	collagen type VI alpha 2 chain	*	2.78416	-1.10582
	MFAP4	microfibril associated protein 4	*	2.75531	-0.564265
	FN1	fibronectin 1	*	2.64255	-0.980011
	LOX	lysyl oxidase	*	2.55326	-0.42058
	MFAP5	microfibril associated protein 5	*	2.49398	-0.991686
	LOXL2	lysyl oxidase like 2	*	2.4671	-0.423216
	MMP12	matrix metallopeptidase 12	*	2.44049	-2.1579
	DPYSL3	dihydropyrimidinase like 3		2.39384	-0.965671
	TNFRSF12A	TNF receptor superfamily member 12A	*	2.31176	-0.707725
	COL5A3	collagen type V alpha 3 chain	*	2.30943	-0.978479
	COL6A1	collagen type VI alpha 1 chain	*	2.28013	-0.898462
	FBN1	fibrillin 1	*	2.27909	-0.267961
	DMP1	dentin matrix acidic phosphoprotein 1	*	2.15056	-0.450561
	MMP2	matrix metallopeptidase 2	*	2.12618	-1.08004
	GPR64		*	2.12065	-0.863784
	MMP14	matrix metallopeptidase 14	*	2.08548	-0.261481
	CLDN14	claudin 14		2.08117	-0.829129
	FBN2	fibrillin 2	*	2.07233	-0.718782
	ITGB3	integrin subunit beta 3	*	2.01634	-0.0325174
	SERPINE1	serpin family E member 1	*	2.00575	-0.671633
	STAB2	stabilin 2	*	-2.21602	1.10874
	TNN	tenascin N	*	-2.26413	0.926601
	NPY	neuropeptide Y	*	-3.12592	1.58188
immune response / inflammation	SAA1	serum amyloid A1	*	7.54926	-1.52261
	IL36A	interleukin 36, alpha		5.03329	-2.63931
	LCN2	lipocalin 2	*	5.01469	-1.82859
	CXCL9	C-X-C motif chemokine ligand 9	*	4.67896	1.03078
	CLEC6A	C-type lectin domain containing 6A	*	4.32221	-1.56221
	MS4A6A	membrane spanning 4-domains A6A		4.26584	-0.729255
	SERPINA3	serpin family A member 3	*	4.20077	-1.61911
	CCL5	C-C motif chemokine ligand 5	*	4.06208	-0.699087
	CCL16	C-C motif chemokine ligand 16	*	3.97679	-0.825335
	CXCL2	C-X-C motif chemokine ligand 2	*	3.89724	-1.17213
	RNASE3	ribonuclease A family member 3	*	3.83141	-0.0189819
	CXCL17	C-X-C motif chemokine ligand 17	*	3.78701	-1.63876
	CXCL3	C-X-C motif chemokine ligand 3	*	3.73348	-1.71251
	GREM1	gremlin 1, DAN family BMP antagonist	*	3.71491	-1.72041
	CCL2	C-C motif chemokine ligand 2	*	3.68776	-0.838917
	VCAM1	vascular cell adhesion molecule 1	*	3.66555	-0.802274
	IL1RN	interleukin 1 receptor antagonist	*	3.65096	-0.199778
	LIF	LIF, interleukin 6 family cytokine	*	3.34621	-0.0153676
	CCR2	C-C motif chemokine receptor 2		3.30636	-0.814389
	C3	complement C3	*	3.24653	-1.51427
	FOSL1	FOS like 1, AP-1 transcription factor subunit		3.12983	0.076891
	FCGR2A	Fc fragment of IgG receptor IIa	*	3.09377	-0.892477
	SLA	Src like adaptor		3.03397	-0.167209
	F13A1	coagulation factor XIII A chain	*	2.9802	-1.79185
	SAA2	serum amyloid A2	*	2.97982	-1.66478
	CLEC4A	C-type lectin domain family 4 member A	*	2.97085	-1.04844
	SOCS3	suppressor of cytokine signaling 3		2.93414	-0.838236
	CD14	CD14 molecule		2.93051	-1.2858
	CSF2RB	colony stimulating factor 2 receptor beta common subunit	*	2.86016	-0.635879
	C1QC	complement C1q C chain		2.82005	-0.624986
	A2M	alpha-2-macroglobulin	*	2.8173	-1.40376
	CLEC7A	C-type lectin domain containing 7A		2.79925	-1.43058
	C5AR1	complement C5a receptor 1		2.75812	-0.0918739
	CLEC10A	C-type lectin domain containing 10A	*	2.69781	-0.501912
	CENPE	centromere protein E		2.66054	-0.509352
	CCL20	C-C motif chemokine ligand 20	*	2.60631	-1.4642
	IL34	interleukin 34	*	2.60357	-1.27045
	NCF4	neutrophil cytosolic factor 4		2.5682	-0.637212
	LRG1	leucine rich alpha-2-glycoprotein 1	*	2.51289	-0.945728
	MPEG1	macrophage expressed 1	*	2.44694	-0.520984
	CTSS	cathepsin S	*	2.42619	-0.442269
	FGB	fibrinogen beta chain	*	2.41013	-1.40831
	TLR1	toll like receptor 1	*	2.40796	-0.908086
	FGA	fibrinogen alpha chain	*	2.39733	-0.754179
	C3AR1	complement C3a receptor 1		2.39697	-0.912045
	HCK	HCK proto-oncogene, Src family tyrosine kinase		2.39502	-0.510453
	IGJ		*	2.38634	-0.592756
	MSR1	macrophage scavenger receptor 1	*	2.36201	-0.301436
	IGSF6	immunoglobulin superfamily member 6	*	2.34558	-0.602009
	CFI	complement factor I	*	2.32087	-0.862481
	ALOX5AP	arachidonate 5-lipoxygenase activating protein		2.28215	-0.731068
	NCKAP1L	NCK associated protein 1 like		2.27412	-0.501378
	CCDC109B			2.26712	-0.817805
	CD68	CD68 molecule	*	2.23566	-0.845385
	RNASE2	ribonuclease A family member 2	*	2.22162	-1.76471
	CLEC4C	C-type lectin domain family 4 member C		2.20202	-1.0094
	ITIH3	inter-alpha-trypsin inhibitor heavy chain 3	*	2.18354	-0.913024
	CTSC	cathepsin C	*	2.18235	-0.32771
	TYROBP	TYRO protein tyrosine kinase binding protein	*	2.16653	-0.539978
	NOV	nephroblastoma overexpressed	*	2.15517	-0.839396
	C19orf38	chromosome 19 open reading frame 38	*	2.11626	-0.584567
	CRLF1	cytokine receptor like factor 1	*	2.11579	-1.42384
	TLR2	toll like receptor 2	*	2.1132	-1.00569
	PLIN2	perilipin 2		2.03964	-1.40791
	CCL11	C-C motif chemokine ligand 11	*	2.01311	-0.862412
	BTK	Bruton tyrosine kinase		2.01299	-0.578468
	LSP1	lymphocyte-specific protein 1		2.01294	-0.779418
	CYP2D6	cytochrome P450 family 2 subfamily D member 6		0.988042	3.1512
	CCM2	CCM2 scaffolding protein		0.64336	-0.0988497
	LRRC66	leucine rich repeat containing 66	*	-2.09344	0.374461
	FAIM3		*	-2.41942	0.968337
	ALB		*	-2.46192	1.23085
kidney markers	ABP1	aldo-keto reductase family 1 member D1	*	2.34727	-1.44198
	GDF15	growth differentiation factor 15	*	2.20493	-0.872916
	CYP2D6	cytochrome P450 family 2 subfamily D member 6		0.988042	3.1512
	CNDP1	carnosine dipeptidase 1	*	-2.00815	0.989879
	LRRC52	leucine rich repeat containing 52	*	-2.01047	1.41416
	SERPINA6	serpin family A member 6	*	-2.18803	1.14672
	GATM	glycine amidinotransferase		-2.25864	1.45845
	DNASE1	deoxyribonuclease 1	*	-2.5165	1.57108
	GPX6	glutathione peroxidase 6	*	-3.16955	1.97063
	PVALB	parvalbumin		-4.57061	2.818
other	TGFBI	transforming growth factor beta induced	*	2.67993	-0.500762
	GDA	guanine deaminase		2.3378	-0.565406
	MYBPC2	myosin binding protein C, fast type		2.27807	-1.04785
	SERPINA7	serpin family A member 7	*	2.24177	-1.99793
	GXYLT2	glucoside xylosyltransferase 2		2.19965	-1.33688
	PGBD5	piggyBac transposable element derived 5		2.12264	-0.995455
	CYTH4	cytohesin 4		2.08831	-0.773426
	CH25H	cholesterol 25-hydroxylase		2.03644	-0.872057
	CP	ceruloplasmin	*	2.02113	-0.696821
	ARHGAP36	Rho GTPase activating protein 36		2.01741	-1.02185
	MOGAT2	monoacylglycerol O-acyltransferase 2	*	-2.0035	1.30237
	TMPRSS4	transmembrane protease, serine 4		-2.06245	0.926047
	CPNE4	copine 4		-2.24773	1.17909
	LOC100507140			-2.30294	1.0639
	AKR1D1	albumin		-2.33181	1.55254
	SLC6A12	solute carrier family 6 member 12		-2.44962	0.903881
	CCK	cholecystokinin	*	-2.56585	1.00703
	SLC34A3	solute carrier family 34 member 3		-2.6822	1.60569
	CYP2F1	cytochrome P450 family 2 subfamily F member 1		-2.86408	1.13657

## Sheet: all
Gene ID (human)	GENE	Gene Description	secreted	NTS_vs_CTRL	DDR1inh_vs_NTS	collagen	cell proliferation	inflammation	kidney_marker	other	Query (Gene symbol)	GO term	GO_SLIM
2	A2M	alpha-2-macroglobulin	*	2.8173	-1.40376			inflammation			A2M		immune response | platelet | blood coagulation | cell matrix | stem cell
7076	TIMP1	TIMP metallopeptidase inhibitor 1	*	5.62503	-1.4945	cell matrix					TIMP1	platelet degranulation | aging | response to hormone | extracellular matrix disassembly | wound healing | response to peptide hormone | cellular protein metabolic process | cartilage development | regulation of integrin-mediated signaling pathway	platelet | aging | hormone metabolism | cell matrix | tissue repair | hormone metabolism | cell metabolism | cartilage | integrin pathway
	ALB		*	-2.46192	1.23085			inflammation
695	BTK	Bruton tyrosine kinase		2.01299	-0.578468			inflammation			BTK		immune response | B cells | inflammation | B cells | TLRx pathway | B cells | kinase activity | kinase activity | kinase activity | transcription | peptide metabolism | calcium signalling | B cells | peptide metabolism | B cells | cell proliferation | immune response | B cells | cell differentiation | B cells | apoptosis
4053	LTBP2	latent transforming growth factor beta binding protein 2	*	4.85855	-1.62714	cell matrix					LTBP2	transforming growth factor beta receptor signaling pathway | protein secretion	TGF beta pathway | protein secretion
714	C1QC	complement C1q C chain		2.82005	-0.624986			immune response			C1QC	immune response | complement activation, classical pathway | regulation of complement activation | negative regulation of granulocyte differentiation | innate immune response | negative regulation of macrophage differentiation	immune response | immune response | immune response | granulocyte | immune response | macrophage
10537	UBD	ubiquitin D		4.51877	-0.609021		apoptosis				UBD	ubiquitin-dependent protein catabolic process | myeloid dendritic cell differentiation	ubiquitin | dendritic cell
718	C3	complement C3	*	3.24653	-1.51427			inflammation			C3		fatty acid metabolism | inflammation | immune response | immune response | immune response | GPCR signaling | GPCR signaling | GPCR signaling | gpcr | endothelial | glucose homeostasis | immune response | neutrophil | cell metabolism | angiogenesis | immune response
719	C3AR1	complement C3a receptor 1		2.39697	-0.912045			inflammation			C3AR1		immune response | inflammation | GPCR signaling | GPCR signaling | GPCR signaling | gpcr | endothelial | macrophage | immune response | neutrophil | angiogenesis | leukocyte | taxis | taxis
64231	MS4A6A	membrane spanning 4-domains A6A		4.26584	-0.729255			immune response			MS4A6A
728	C5AR1	complement C5a receptor 1		2.75812	-0.0918739			inflammation			C5AR1		MAPK signalling | apoptosis | taxis | inflammation | immune response | endothelial | macrophage | brain development | immune response | neutrophil | organ development | transcription | neutrophil | angiogenesis | epithelial cell proliferation | leukocyte | taxis | taxis
6356	CCL11	C-C motif chemokine ligand 11	*	2.01311	-0.862412			inflammation			CCL11		endothelial | inflammation | monocyte | mast cell | ion metabolism | taxis | inflammation | cytoskeleton | cell adhesion and motility | cell adhesion | GPCR signaling | GPCR signaling | GPCR signaling | gpcr | cell shape | virus | neutrophil | angiogenesis | granulocyte | lymphocyte | inflammation | immune response
6360	CCL16	C-C motif chemokine ligand 16	*	3.97679	-0.825335			inflammation			CCL16		monocyte | taxis | inflammation | GPCR signaling | gpcr | GPCR signaling | GPCR signaling | neutrophil | lymphocyte | taxis | inflammation | immune response
54474	KRT20	keratin 20		4.04897	-2.1527		apoptosis				KRT20	apoptotic process | intermediate filament organization	apoptosis | cytoskeleton
6347	CCL2	C-C motif chemokine ligand 2	*	3.68776	-0.838917			inflammation			CCL2		MAPK signalling | angiogenesis | monocyte | kinase activity | taxis | inflammation | immune response | cell adhesion and motility | cell adhesion | GPCR signaling | GPCR signaling | GPCR signaling | gpcr | GPCR signaling | GPCR signaling | gpcr | GPCR signaling | cell shape | organ development | virus | inflammation | neutrophil | glial | T helper | astrocyte | fibroblast | macrophage | T cells |…
6364	CCL20	C-C motif chemokine ligand 20	*	2.60631	-1.4642			inflammation			CCL20		monocyte | taxis | inflammation | immune response | GPCR signaling | GPCR signaling | GPCR signaling | gpcr | neutrophil | calcium signalling | tissue repair | lymphocyte | interleukin | taxis | inflammation | immune response | T cells | thymus | T cells
6352	CCL5	C-C motif chemokine ligand 5	*	4.06208	-0.699087			inflammation			CCL5		MAPK signalling | dendritic cell | monocyte | inflammation | kinase activity | calcium signalling | ion metabolism | taxis | inflammation | leukocyte | GPCR signaling | gpcr | GPCR signaling | GPCR signaling | virus | macrophage | T cells | smooth muscle | neutrophil | cell adhesion and motility | cell adhesion | cell adhesion | cell adhesion and motility | T cells | neutrophil | cell metabolism …
83605	CCM2	CCM2 scaffolding protein		0.64336	-0.0988497			inflammation			CCM2		vascular | embryonic development | endothelial | integrin pathway | cell-cell interaction | inner ear development | vessel | MAPK signalling | endothelial | endothelial
55165	CEP55	centrosomal protein 55		3.80972	-0.116936		cell cycle				CEP55	mitotic cytokinesis | cell separation after cytokinesis | nucleus organization | mitotic metaphase plate congression	cell cycle | cell division | nuclear events | cell division
729230	CCR2	C-C motif chemokine receptor 2		3.30636	-0.814389			inflammation			CCR2		vessel | dendritic cell | immune response | immune response | ion metabolism | taxis | inflammation | immune response | GPCR signaling | gpcr | GPCR signaling | GPCR signaling | endothelial | T cells | virus | angiogenesis | inflammation | interferon | interleukin | T helper | eosinophil | T cells | inflammation | T cells | inflammation | taxis | taxis | macrophage | monocyte | T cells | taxis
929	CD14	CD14 molecule		2.93051	-1.2858			inflammation			CD14		TLRx pathway | TLRx pathway | TLRx pathway | apoptosis | inflammation | interferon | TLRx pathway | TLRx pathway | TLRx pathway | TLRx pathway | TLRx pathway | TLRx pathway | neutrophil | immune response | immune response | immune response | immune response | apoptosis | interleukin
960	CD44	CD44 molecule (Indian blood group)	*	3.71356	-0.706781	cell matrix					CD44		cell matrix | cell adhesion and motility | cell adhesion | cell matrix | cell matrix | peptide metabolism | cell adhesion | cell adhesion and motility | neutrophil | DNA damage | fibroblast | peptide metabolism | leukocyte | cartilage | interferon | monocyte | monocyte
968	CD68	CD68 molecule	*	2.23566	-0.845385			inflammation			CD68	neutrophil degranulation	neutrophil
1062	CENPE	centromere protein E		2.66054	-0.509352			inflammation			CENPE		cell cycle | DNA dynamics | DNA dynamics | DNA dynamics | cell division | golgi dynamics | cytoskeleton | DNA dynamics | cell division | cell division | cell division | immune response | cell division | cell division | cell division
3426	CFI	complement factor I	*	2.32087	-0.862481			immune response			CFI	complement activation, classical pathway | regulation of complement activation | innate immune response	immune response | immune response | immune response
10462	CLEC10A	C-type lectin domain containing 10A	*	2.69781	-0.501912			immune response			CLEC10A	adaptive immune response | innate immune response	immune response | immune response
3012	HIST1H2AE	histone cluster 1 H2A family member e		3.64064	-0.376754		cell cycle				HIST1H2AE	nucleosome | nuclear chromatin | chromatin silencing	DNA dynamics | DNA dynamics | DNA dynamics
3161	HMMR	hyaluronan mediated motility receptor		3.52639	-0.161515	cell matrix					HMMR	G2/M transition of mitotic cell cycle	cell cycle G2/M
4288	MKI67	marker of proliferation Ki-67		3.43901	-0.538104		cell cycle				MKI67	chromosome, centromeric region | condensed chromosome | DNA metabolic process | organ regeneration | meiotic cell cycle | regulation of chromosome segregation	DNA dynamics | DNA dynamics | DNA dynamics | organ development | cell cycle | cell division
1063	CENPF	centromere protein F		3.35217	-0.0983968		cell cycle				CENPF	mitotic cell cycle | chromosome, centromeric region | kinetochore | chromatin | spindle pole | condensed chromosome outer kinetochore | condensed chromosome outer kinetochore | kidney development | chromosome segregation | chromosome segregation | sister chromatid cohesion | mitotic spindle assembly checkpoint | regulation of G2/M transition of mitotic cell cycle | ventricular system development …	cell cycle | DNA dynamics | DNA dynamics | DNA dynamics | cytoskeleton | cell division | cell division | kidney development | DNA dynamics | DNA dynamics | cell division | cell division | cell cycle G2/M | heart development | cell differentiation | cell division | cell cycle | DNA dynamics
50856	CLEC4A	C-type lectin domain family 4 member A	*	2.97085	-1.04844			immune response			CLEC4A	adaptive immune response | cell adhesion | cell adhesion | innate immune response	immune response | cell adhesion and motility | cell adhesion | immune response
3162	HMOX1	heme oxygenase 1		3.30695	-2.323		cell cycle				HMOX1	angiogenesis | endothelial cell proliferation | wound healing involved in inflammatory response | negative regulation of leukocyte migration | cellular iron ion homeostasis | cellular iron ion homeostasis | regulation of blood pressure | intrinsic apoptotic signaling pathway in response to DNA damage | smooth muscle hyperplasia | negative regulation of mast cell cytokine production | low-density …	angiogenesis | endothelial | tissue repair | immune response | ion metabolism | ion metabolism | blood pressure | DNA damage | smooth muscle | mast cell | lipoprotein metabolism | transcription | mast cell | transcription | angiogenesis | angiogenesis | smooth muscle | smooth muscle | iron metabolism | iron metabolism | hypoxia
170482	CLEC4C	C-type lectin domain family 4 member C		2.20202	-1.0094			immune response			CLEC4C	adaptive immune response | neutrophil degranulation | innate immune response	immune response | neutrophil | immune response
79733	E2F8	E2F transcription factor 8		3.30263	-0.0469784		cell cycle				E2F8	negative regulation of transcription from RNA polymerase II promoter | negative regulation of transcription from RNA polymerase II promoter | RNA polymerase II core promoter proximal region sequence-specific DNA binding | core promoter binding | transcriptional repressor activity, RNA polymerase II core promoter proximal region sequence-specific binding | placenta development | sprouting angiogen…	transcription | transcription | DNA binding process | DNA binding process | transcription | embryonic development | angiogenesis | transcription | DNA damage | cell cycle | transcription | embryonic development | embryonic development
157570	ESCO2	establishment of sister chromatid cohesion N-acetyltransferase 2		3.27013	-0.621905		cell cycle				ESCO2	chromatin | regulation of DNA replication | double-strand break repair | cell cycle | chromosome segregation	DNA dynamics | DNA replication | DNA repair | cell cycle | DNA dynamics
93978	CLEC6A	C-type lectin domain containing 6A	*	4.32221	-1.56221			immune response			CLEC6A	adaptive immune response | innate immune response	immune response | immune response
64581	CLEC7A	C-type lectin domain containing 7A		2.79925	-1.43058			inflammation			CLEC7A		inflammation | sugar metabolism | T cells | immune response
1033	CDKN3	cyclin dependent kinase inhibitor 3		3.20539	-0.749719		cell cycle				CDKN3	regulation of cyclin-dependent protein serine/threonine kinase activity | G1/S transition of mitotic cell cycle | cell cycle arrest | peptidyl-tyrosine dephosphorylation	kinase activity | cell cycle G1/S | cell cycle arrest | peptide metabolism
891	CCNB1	cyclin B1		3.19447	-0.636465		cell proliferation				CCNB1	G2/M transition of mitotic cell cycle | spindle pole | condensed nuclear chromosome outer kinetochore | oocyte maturation | in utero embryonic development | cyclin-dependent protein serine/threonine kinase activity | DNA damage response, signal transduction by p53 class mediator resulting in cell cycle arrest | mitotic metaphase plate congression | anaphase-promoting complex-dependent proteasomal…	cell cycle G2/M | cytoskeleton | cell division | oocyte | embryonic development | kinase activity | DNA damage | cell division | cell division | histone dynamics | kinase activity | cell cycle | fibroblast | digestive tract development | cell cycle | cell cycle | cell cycle | cell cycle | cytoskeleton | heart development | heart development | cell division | ion metabolism | fatty acid metabolism…
699	BUB1	BUB1 mitotic checkpoint serine/threonine kinase		3.17777	-0.549157		cell proliferation				BUB1	kinetochore | condensed chromosome kinetochore | condensed nuclear chromosome outer kinetochore | protein kinase activity | protein serine/threonine kinase activity | apoptotic process | sister chromatid cohesion | regulation of sister chromatid cohesion | mitotic cell cycle checkpoint | mitotic spindle assembly checkpoint | viral process | meiotic sister chromatid cohesion, centromeric | regulat…	DNA dynamics | DNA dynamics | cell division | kinase activity | kinase activity | apoptosis | cell division | cell division | cell cycle | cell division | virus | cell division | cell division | cell division | cell division
9055	PRC1	protein regulator of cytokinesis 1		3.16469	-0.500587		cell cycle				PRC1	mitotic spindle elongation | cytokinesis | spindle pole | microtubule bundle formation	cell division | cell division | cytoskeleton | cytoskeleton
9133	CCNB2	cyclin B2		3.16421	-0.701529		cell cycle				CCNB2	G2/M transition of mitotic cell cycle | in utero embryonic development | cyclin-dependent protein serine/threonine kinase activity | T cell homeostasis | thymus development | regulation of cell cycle	cell cycle G2/M | embryonic development | kinase activity | T cells | thymus | cell cycle
983	CDK1	cyclin dependent kinase 1		3.14573	-0.674948		cell proliferation				CDK1	G2/M transition of mitotic cell cycle | activation of MAPK activity | microtubule cytoskeleton organization | cyclin-dependent protein kinase holoenzyme complex | nuclear chromosome, telomeric region | protein kinase activity | protein serine/threonine kinase activity | protein serine/threonine kinase activity | cyclin-dependent protein serine/threonine kinase activity | cyclin-dependent protein …	cell cycle G2/M | MAPK signalling | cytoskeleton | transcription | DNA dynamics | kinase activity | kinase activity | kinase activity | kinase activity | kinase activity | kinase activity | DNA replication | DNA repair | DNA dynamics | apoptosis | DNA damage | cell cycle G2 | cell division | cell cycle | aging | kinase activity | cell cycle G2/M | histone dynamics | peptide metabolism | peptide m…
1277	COL1A1	collagen type I alpha 1 chain	*	4.069	-1.33462	collagen					COL1A1		skeletal muscle | vessel | bone | blood coagulation | epithelial to mesenchymal transition | platelet | cell matrix | hormone metabolism | skin | fibroblast | embryonic development | immune response | leukocyte | bone | cartilage | aminoacid metabolism | TGF beta pathway | Wnt pathway
1278	COL1A2	collagen type I alpha 2 chain	*	3.13513	-0.818292	collagen					COL1A2		skeletal muscle | vessel | TGF beta pathway | blood coagulation | blood pressure | platelet | cell matrix | skin | immune response | leukocyte | aminoacid metabolism
1281	COL3A1	collagen type III alpha 1 chain	*	3.90996	-1.08138	collagen					COL3A1		skeletal muscle | cell matrix | TGF beta pathway | integrin pathway | aging | peptide metabolism | brain development | platelet | cell matrix | tissue repair | tissue repair | skin | digestive tract development | immune response | immune response | aorta development | aminoacid metabolism
22974	TPX2	TPX2, microtubule nucleation factor		3.12499	-0.509002		cell proliferation				TPX2	G2/M transition of mitotic cell cycle | mitotic cell cycle | spindle pole | apoptotic process | activation of protein kinase activity | mitotic spindle assembly	cell cycle G2/M | cell cycle | cytoskeleton | apoptosis | kinase activity | cell division
1290	COL5A2	collagen type V alpha 2 chain	*	3.1342	-1.2285	collagen					COL5A2		skeletal muscle | bone | cell matrix | skin | skin | aminoacid metabolism
332	BIRC5	baculoviral IAP repeat containing 5		3.07538	-0.539286		cell proliferation				BIRC5	nuclear chromosome | chromosome, centromeric region | condensed chromosome kinetochore | transcription, DNA-templated | apoptotic process | sister chromatid cohesion | regulation of mitotic cell cycle | mitotic spindle assembly	cell division | DNA dynamics | DNA dynamics | transcription | apoptosis | cell division | cell cycle | cell division
54443	ANLN	anillin actin binding protein		3.04172	-0.217766		cell cycle				ANLN	mitotic cytokinesis | septin ring assembly	cell cycle | cell wall
50509	COL5A3	collagen type V alpha 3 chain	*	2.30943	-0.978479	collagen					COL5A3		cell matrix | cell matrix | skin
1291	COL6A1	collagen type VI alpha 1 chain	*	2.28013	-0.898462	collagen					COL6A1		bone | cell adhesion and motility | cell adhesion | cell matrix | endoderm development | aminoacid metabolism
6289	SAA2	serum amyloid A2	*	2.97982	-1.66478			inflammation			SAA2	positive chemotaxis | cell chemotaxis	taxis | taxis
1292	COL6A2	collagen type VI alpha 2 chain	*	2.78416	-1.10582	collagen					COL6A2		cell adhesion and motility | cell adhesion | glucose effects | cell matrix
1439	CSF2RB	colony stimulating factor 2 receptor beta common subunit	*	2.86016	-0.635879			inflammation			CSF2RB		MAPK signalling | kinase activity | peptide metabolism | immune response | interleukin | interleukin | cell metabolism
1075	CTSC	cathepsin C	*	2.18235	-0.32771			inflammation			CTSC		golgi dynamics | T cells | golgi dynamics | apoptosis | immune response | aging | neutrophil
1520	CTSS	cathepsin S	*	2.42619	-0.442269			immune response			CTSS	toll-like receptor signaling pathway | adaptive immune response | immune response | antigen processing and presentation | antigen processing and presentation of exogenous peptide antigen via MHC class II | extracellular matrix disassembly | basement membrane disassembly | neutrophil degranulation | antigen processing and presentation of peptide antigen | cellular response to thyroid hormone stimu…	TLRx pathway | immune response | immune response | immune response | immune response | cell matrix | embryonic development | neutrophil | immune response | hormone metabolism
284340	CXCL17	C-X-C motif chemokine ligand 17	*	3.78701	-1.63876			inflammation			CXCL17		MAPK signalling | angiogenesis | taxis | endothelial | macrophage | cell differentiation | inflammation | taxis
2920	CXCL2	C-X-C motif chemokine ligand 2	*	3.89724	-1.17213			inflammation			CXCL2		bacterial | taxis | inflammation | immune response | GPCR signaling | gpcr | GPCR signaling | GPCR signaling | cell proliferation | taxis | inflammation | taxis
2921	CXCL3	C-X-C motif chemokine ligand 3	*	3.73348	-1.71251			inflammation			CXCL3		inflammation | immune response | GPCR signaling | GPCR signaling | GPCR signaling | gpcr | neutrophil | cell proliferation | inflammation | taxis
4283	CXCL9	C-X-C motif chemokine ligand 9	*	4.67896	1.03078			inflammation			CXCL9		taxis | taxis | inflammation | immune response | GPCR signaling | GPCR signaling | GPCR signaling | gpcr | T cells | cell proliferation | myoblast | virus | inflammation
1565	CYP2D6	cytochrome P450 family 2 subfamily D member 6		0.988042	3.1512			inflammation	kidney_marker		CYP2D6		xenobiotic | steroid metabolic process | cell metabolism | cell metabolism | inflammation | oxidative metabolism | oxidative metabolism
4239	MFAP4	microfibril associated protein 4	*	2.75531	-0.564265	cell matrix					MFAP4	cell adhesion | cell adhesion | regulation of collagen metabolic process	cell adhesion and motility | cell adhesion | cell matrix
9212	AURKB	aurora kinase B		2.72719	-0.390411		cell proliferation				AURKB	negative regulation of transcription from RNA polymerase II promoter | kinetochore | condensed chromosome, centromeric region | condensed nuclear chromosome, centromeric region | negative regulation of B cell apoptotic process | protein serine/threonine kinase activity | protein serine/threonine kinase activity | protein serine/threonine kinase activity | protein serine/threonine/tyrosine kinase …	transcription | DNA dynamics | DNA dynamics | DNA dynamics | B cells | kinase activity | kinase activity | kinase activity | kinase activity | cell division | cell division | aging | cell division | histone dynamics | cell division | cell division | DNA dynamics | kinase activity | kinase activity | histone dynamics | cell division | cell division | cell division
1758	DMP1	dentin matrix acidic phosphoprotein 1	*	2.15056	-0.450561	cell matrix					DMP1		bone | cell matrix | cell metabolism
7045	TGFBI	transforming growth factor beta induced	*	2.67993	-0.500762					metabolism	TGFBI	angiogenesis | chondrocyte differentiation | cell adhesion | cell adhesion | negative regulation of cell adhesion | negative regulation of cell adhesion | extracellular matrix organization | cellular protein metabolic process	angiogenesis | bone | cell adhesion | cell adhesion and motility | cell adhesion and motility | cell adhesion | cell matrix | cell metabolism
64151	NCAPG	non-SMC condensin I complex subunit G		2.67483	-0.506275		cell cycle				NCAPG	condensed chromosome, centromeric region | condensin complex	DNA dynamics | DNA dynamics
2162	F13A1	coagulation factor XIII A chain	*	2.9802	-1.79185			inflammation			F13A1		platelet | blood coagulation | peptide metabolism | blood coagulation
2200	FBN1	fibrillin 1	*	2.27909	-0.267961	collagen					FBN1		skeletal muscle | cell matrix | cell matrix | cell adhesion | cell adhesion and motility | BMP pathway | cell matrix | cell metabolism | embryonic development | embryonic development | TGF beta pathway
83540	NUF2	NUF2, NDC80 kinetochore complex component		2.61003	-0.567743		cell cycle				NUF2	mitotic cell cycle | chromosome, centromeric region | condensed chromosome kinetochore | chromosome segregation | sister chromatid cohesion	cell cycle | DNA dynamics | DNA dynamics | DNA dynamics | cell division
2201	FBN2	fibrillin 2	*	2.07233	-0.718782	collagen					FBN2		cell matrix | cell matrix | embryonic development | bone | cell matrix | embryonic development | bone
2212	FCGR2A	Fc fragment of IgG receptor IIa	*	3.09377	-0.892477			inflammation			FCGR2A	neutrophil degranulation	neutrophil
63967	CLSPN	claspin		2.57142	-0.069756		cell proliferation				CLSPN	DNA damage checkpoint | DNA replication | DNA repair | DNA repair | peptidyl-serine phosphorylation | G2 DNA damage checkpoint | activation of protein kinase activity | mitotic DNA replication checkpoint	DNA damage | DNA replication | DNA repair | DNA dynamics | peptide metabolism | cell cycle | kinase activity | cell division
2243	FGA	fibrinogen alpha chain	*	2.39733	-0.754179			immune response			FGA		TLRx pathway | immune response | platelet | cell matrix | blood coagulation | cell matrix | cell adhesion and motility | cell adhesion | bacterial | cell metabolism | cell metabolism | immune response | platelet | platelet | blood coagulation | blood coagulation | hormone metabolism | endothelial
26586	CKAP2	cytoskeleton associated protein 2		2.55844	-0.566244		cell cycle				CKAP2	mitotic cytokinesis | spindle pole | apoptotic process | negative regulation of microtubule depolymerization | positive regulation of transcription from RNA polymerase II promoter	cell cycle | cytoskeleton | apoptosis | cytoskeleton | transcription
4015	LOX	lysyl oxidase	*	2.55326	-0.42058	cell matrix					LOX	cellular protein modification process | extracellular matrix organization | lung development | aorta development | wound healing | blood vessel morphogenesis | response to steroid hormone | oxidation-reduction process	cell metabolism | cell matrix | lung development | aorta development | tissue repair | vessel | hormone metabolism | oxidative metabolism
	SGOL1			2.52083	-0.490231		cell proliferation
2244	FGB	fibrinogen beta chain	*	2.41013	-1.40831			immune response			FGB		TLRx pathway | immune response | platelet | cell matrix | blood coagulation | cell matrix | cell adhesion and motility | cell adhesion | bacterial | cell metabolism | immune response | platelet | immune response | blood coagulation | hormone metabolism | endothelial
8076	MFAP5	microfibril associated protein 5	*	2.49398	-0.991686	cell matrix					MFAP5	extracellular matrix organization	cell matrix
4017	LOXL2	lysyl oxidase like 2	*	2.4671	-0.423216	cell matrix					LOXL2	response to hypoxia | epithelial to mesenchymal transition | endothelial cell proliferation | sprouting angiogenesis | transcription, DNA-templated | cellular protein modification process | cell adhesion | cell adhesion | aging | histone modification | endothelial cell migration | oxidation-reduction process	hypoxia | epithelial to mesenchymal transition | endothelial | angiogenesis | transcription | cell metabolism | cell adhesion | cell adhesion and motility | aging | histone dynamics | endothelial | oxidative metabolism
219972	MPEG1	macrophage expressed 1	*	2.44694	-0.520984			inflammation			MPEG1
7345	UCHL1	ubiquitin C-terminal hydrolase L1		2.44677	-1.12698		apoptosis				UCHL1	axon target recognition | adult walking behavior | axon transport of mitochondrion	axon | behaviour | axon
4321	MMP12	matrix metallopeptidase 12	*	2.44049	-2.1579	cell matrix					MMP12	negative regulation of transcription from RNA polymerase II promoter | core promoter binding | extracellular matrix disassembly | wound healing, spreading of epidermal cells | positive regulation of transcription from RNA polymerase II promoter | regulation of defense response to virus by host | positive regulation of epithelial cell proliferation involved in wound healing	transcription | DNA binding process | cell matrix | tissue repair | transcription | defense response | epithelial cell proliferation
2335	FN1	fibronectin 1	*	2.64255	-0.980011	cell matrix					FN1		angiogenesis | platelet | cell matrix | cell adhesion and motility | cell adhesion | cell-matrix adhesion | cell shape | peptide metabolism | cell matrix | cell matrix | integrin pathway | cell adhesion and motility | cell adhesion and motility | endoderm development | tissue repair | cell metabolism | axon | fibroblast | leukocyte | interaction with symbiont | interaction with symbiont
8061	FOSL1	FOS like 1, AP-1 transcription factor subunit		3.12983	0.076891			inflammation			FOSL1		DNA binding process | transcription | embryonic development | transcription | transcription | taxis | sex female | virus | cell cycle | transcription | vessel
26585	GREM1	gremlin 1, DAN family BMP antagonist	*	3.71491	-1.72041			inflammation			GREM1		cell morphogenesis | angiogenesis | transcription | mesenchymal cell | apoptosis | kidney development | epithelial to mesenchymal transition | embryonic development | bone | BMP pathway | BMP pathway | angiogenesis | transcription | bone | embryonic development | ureter | taxis | Wnt pathway | peptide metabolism | bone | bone | heart development
3055	HCK	HCK proto-oncogene, Src family tyrosine kinase		2.39502	-0.510453			inflammation			HCK		immune response | immune response | kinase activity | kinase activity | kinase activity | inflammation | cell adhesion and motility | cell adhesion | integrin pathway | cell shape | virus | peptide metabolism | inflammation | cell differentiation | peptide metabolism | leukocyte | defense response | inflammation | interferon
10261	IGSF6	immunoglobulin superfamily member 6	*	2.34558	-0.602009			immune response			IGSF6	immune response	immune response
3557	IL1RN	interleukin 1 receptor antagonist	*	3.65096	-0.199778			inflammation			IL1RN		fat metabolism | inflammation | immune response | insulin metabolism | cell adhesion | cell adhesion and motility | inflammation
1809	DPYSL3	dihydropyrimidinase like 3		2.39384	-0.965671	cell matrix					DPYSL3	positive regulation of neuron projection development | response to axon injury | actin filament bundle assembly | actin crosslink formation	neuron development | axon | cytoskeleton | cytoskeleton
83461	CDCA3	cell division cycle associated 3		2.39057	-0.650271		cell cycle				CDCA3	cell cycle	cell cycle
	IGJ		*	2.38634	-0.592756			inflammation
991	CDC20	cell division cycle 20		2.37569	-0.358474		cell proliferation				CDC20	spindle pole | cell cycle | sister chromatid cohesion | mitotic sister chromatid cohesion | anaphase-promoting complex-dependent proteasomal ubiquitin-dependent protein catabolic process | anaphase-promoting complex-dependent proteasomal ubiquitin-dependent protein catabolic process | regulation of meiotic nuclear division | regulation of dendrite development | negative regulation of ubiquitin-pr…	cytoskeleton | cell cycle | cell division | cell division | cell division | cell division | cell division | nervous system development | cell cycle | cell cycle | cell cycle | cell division
11245	GPR176	G protein-coupled receptor 176		2.36815	-1.08276		signalling				GPR176	G-protein coupled receptor signaling pathway | G-protein coupled receptor signaling pathway | G-protein coupled receptor signaling pathway | G-protein coupled receptor signaling pathway | synaptic transmission | circadian behavior	GPCR signaling | GPCR signaling | gpcr | GPCR signaling | synapse | circadian
146433	IL34	interleukin 34	*	2.60357	-1.27045			inflammation			IL34		inflammation | immune response | macrophage | monocyte
6866	TAC3	tachykinin 3	*	2.35559	-1.07458		cell proliferation				TAC3	female pregnancy	sex female
6001	RGS10	regulator of G protein signaling 10		2.3535	-0.588744		cell proliferation				RGS10	G-protein coupled acetylcholine receptor signaling pathway	acetylcholine
6718	ABP1	aldo-keto reductase family 1 member D1	*	2.34727	-1.44198				kidney_marker		AKR1D1	bile acid biosynthetic process | bile acid biosynthetic process | cholesterol catabolic process | digestion | C21-steroid hormone metabolic process | androgen metabolic process | bile acid catabolic process | oxidation-reduction process	bile acid | bile acid | cholesterol metabolism | digestive tract function | hormone metabolism | hormone metabolism | bile acid | oxidative metabolism
27179	IL36A	interleukin 36, alpha		5.03329	-2.63931			inflammation			IL36A		inflammation | immune response | inflammation | interleukin | immune response
9615	GDA	guanine deaminase		2.3378	-0.565406					metabolism	GDA	nucleobase-containing compound metabolic process | purine nucleotide catabolic process | nervous system development	nuclear events | purine metabolism | nervous system development
3687	ITGAX	integrin subunit alpha X	*	3.22813	-1.09119	cell matrix					ITGAX		cell adhesion and motility | cell adhesion | integrin pathway | organ development | cell matrix | cell adhesion and motility | cell adhesion | neutrophil | leukocyte
51330	TNFRSF12A	TNF receptor superfamily member 12A	*	2.31176	-0.707725	cell adhesion					TNFRSF12A	angiogenesis | substrate-dependent cell migration, cell attachment to substrate | tumor necrosis factor-mediated signaling pathway | regulation of angiogenesis | positive regulation of axon extension | regulation of wound healing	angiogenesis | cell adhesion and motility | TNF pathway | angiogenesis | axon | tissue repair
3690	ITGB3	integrin subunit beta 3	*	2.01634	-0.0325174	cell matrix					ITGB3		endothelial | platelet | cell matrix | cell adhesion | cell adhesion and motility | cell matrix | cell matrix | integrin pathway | integrin pathway | blood coagulation | endothelial | macrophage | smooth muscle | platelet | cell matrix | endothelial | cell matrix | kinase activity | cell adhesion and motility | cell adhesion | cell adhesion | cell adhesion and motility | cell adhesion and motilit…
2857	GPR34	G protein-coupled receptor 34		2.2979	-0.601492		signalling				GPR34	G-protein coupled receptor signaling pathway | G-protein coupled receptor signaling pathway | G-protein coupled receptor signaling pathway | G-protein coupled receptor signaling pathway | G-protein coupled purinergic nucleotide receptor signaling pathway | G-protein coupled purinergic nucleotide receptor signaling pathway | G-protein coupled purinergic nucleotide receptor signaling pathway | G-pr…	GPCR signaling | GPCR signaling | gpcr | GPCR signaling | gpcr | GPCR signaling | GPCR signaling | GPCR signaling
241	ALOX5AP	arachidonate 5-lipoxygenase activating protein		2.28215	-0.731068			inflammation			ALOX5AP
3934	LCN2	lipocalin 2	*	5.01469	-1.82859			immune response			LCN2	cellular iron ion homeostasis | response to virus | antimicrobial humoral response | neutrophil degranulation | innate immune response | cellular response to interleukin-1	ion metabolism | virus | immune response | neutrophil | immune response | immune response
3976	LIF	LIF, interleukin 6 family cytokine	*	3.34621	-0.0153676			immune response			LIF	blood vessel remodeling | immune response | tyrosine phosphorylation of STAT protein | embryo implantation | stem cell population maintenance | positive regulation of peptidyl-serine phosphorylation | positive regulation of peptidyl-serine phosphorylation of STAT protein | positive regulation of macrophage differentiation | negative regulation of meiotic nuclear division | positive regulation of …	vessel | immune response | STATx phosphorylation | embryonic development | stem cell | peptide metabolism | peptide metabolism | macrophage | cell division | transcription | hormone metabolism | lung development | stem cell | peptide metabolism | lung development | lung development | embryonic development | epithelial cells | epithelial cell differentiation
4606	MYBPC2	myosin binding protein C, fast type		2.27807	-1.04785					muscle contraction	MYBPC2	striated muscle contraction | actin filament organization | cell adhesion | cell adhesion | striated muscle myosin thick filament assembly	striated muscle | cytoskeleton | cell adhesion and motility | cell adhesion | striated muscle
116844	LRG1	leucine rich alpha-2-glycoprotein 1	*	2.51289	-0.945728			inflammation			LRG1	positive regulation of endothelial cell proliferation | positive regulation of transforming growth factor beta receptor signaling pathway | neutrophil degranulation | positive regulation of angiogenesis | brown fat cell differentiation	endothelial | TGF beta pathway | neutrophil | angiogenesis | adipose
	CCDC109B			2.26712	-0.817805			inflammation
1959	EGR2	early growth response 2		2.26017	-0.907697		cell cycle				EGR2	RNA polymerase II core promoter proximal region sequence-specific DNA binding | transcriptional activator activity, RNA polymerase II core promoter proximal region sequence-specific binding | RNA polymerase II activating transcription factor binding | transcription from RNA polymerase II promoter | brain development | peripheral nervous system development | motor neuron axon guidance | facial ner…	DNA binding process | transcription | transcription | transcription | brain development | PNS development | axon | nervous | insulin | brain development | skeletal muscle | adipose | transcription
701	BUB1B	BUB1 mitotic checkpoint serine/threonine kinase B		2.24306	-0.299055		cell proliferation				BUB1B	mitotic cell cycle | kinetochore | kinetochore | kinetochore | condensed chromosome kinetochore | condensed nuclear chromosome kinetochore | condensed chromosome outer kinetochore | protein kinase activity | protein kinase activity | protein serine/threonine kinase activity | apoptotic process | sister chromatid cohesion | metaphase/anaphase transition of mitotic cell cycle | mitotic cell cycle c…	cell cycle | DNA dynamics | DNA dynamics | DNA dynamics | DNA dynamics | DNA dynamics | cell division | kinase activity | kinase activity | kinase activity | apoptosis | cell division | cell division | cell cycle | cell division | cell division | cell cycle | cell cycle | cell division
6906	SERPINA7	serpin family A member 7	*	2.24177	-1.99793					metabolism	SERPINA7	thyroid hormone transport	thyroid
339977	LRRC66	leucine rich repeat containing 66	*	-2.09344	0.374461			inflammation			LRRC66		inflammation
4046	LSP1	lymphocyte-specific protein 1		2.01294	-0.779418			inflammation			LSP1		cell metabolism | taxis
9518	GDF15	growth differentiation factor 15	*	2.20493	-0.872916				kidney_marker		GDF15	transforming growth factor beta receptor signaling pathway | BMP signaling pathway | cell development | SMAD protein signal transduction	TGF beta pathway | BMP pathway | cell differentiation | SMAD pathway
4323	MMP14	matrix metallopeptidase 14	*	2.08548	-0.261481	cell matrix					MMP14		angiogenesis | ovary | hypoxia | endothelial | hormone metabolism | cell matrix | lung development | enzyme | endoderm development | bone | astrocyte | B cells | embryonic development | cell adhesion and motility | cell adhesion
727936	GXYLT2	glucoside xylosyltransferase 2		2.19965	-1.33688					metabolism	GXYLT2	O-glycan processing	sugar metabolism
3699	ITIH3	inter-alpha-trypsin inhibitor heavy chain 3	*	2.18354	-0.913024			inflammation			ITIH3	platelet degranulation	platelet
4313	MMP2	matrix metallopeptidase 2	*	2.12618	-1.08004	cell matrix					MMP2		angiogenesis | hypoxia | vessel | embryonic development | cell matrix | endoderm development | cell metabolism | immune response | bone | aminoacid metabolism
4316	MMP7	matrix metallopeptidase 7	*	4.3803	-2.22013	collagen					MMP7		aging | cell matrix | sex female
4481	MSR1	macrophage scavenger receptor 1	*	2.36201	-0.301436			inflammation			MSR1		macrophage | cholesterol metabolism | cholesterol metabolism | lipoprotein metabolism | lipoprotein metabolism
4689	NCF4	neutrophil cytosolic factor 4		2.5682	-0.637212			immune response			NCF4	antigen processing and presentation of exogenous peptide antigen via MHC class I, TAP-dependent | immune response | vesicle-mediated transport | vascular endothelial growth factor receptor signaling pathway | oxidation-reduction process	immune response | immune response | vescicle dynamics | endothelial | oxidative metabolism
5031	P2RY6	pyrimidinergic receptor P2Y6		2.14536	-0.735172		cell proliferation				P2RY6	positive regulation of smooth muscle cell migration | transepithelial chloride transport | G-protein coupled purinergic nucleotide receptor signaling pathway | G-protein coupled purinergic nucleotide receptor signaling pathway | G-protein coupled purinergic nucleotide receptor signaling pathway | G-protein coupled purinergic nucleotide receptor signaling pathway	smooth muscle | transepithelial transport | GPCR signaling | gpcr | GPCR signaling | GPCR signaling
2491	CENPI	centromere protein I		2.13279	-0.502764		cell cycle				CENPI	kinetochore | sister chromatid cohesion | sex differentiation | CENP-A containing nucleosome assembly	DNA dynamics | cell division | sex determination | DNA dynamics
3071	NCKAP1L	NCK associated protein 1 like		2.27412	-0.501378			inflammation			NCKAP1L		B cells | taxis | neutrophil | B cells | kinase activity | inflammation | inflammation | cell adhesion | cell adhesion and motility | T cells | T cells | neutrophil | T cells | T cells | B cells | T cells | lymphocyte dynamics | endothelial | B cells | cytoskeleton | taxis
139065	SLITRK4	SLIT and NTRK like family member 4	*	2.12333	-1.33353		cell proliferation				SLITRK4	axonogenesis	axon
79605	PGBD5	piggyBac transposable element derived 5		2.12264	-0.995455					unknown	PGBD5
	GPR64		*	2.12065	-0.863784	cell adhesion
255809	C19orf38	chromosome 19 open reading frame 38	*	2.11626	-0.584567			inflammation			C19orf38
9244	CRLF1	cytokine receptor like factor 1	*	2.11579	-1.42384			inflammation			CRLF1	ureteric bud development	ureter
4856	NOV	nephroblastoma overexpressed	*	2.15517	-0.839396			inflammation			NOV		angiogenesis | bone | fibroblast | smooth muscle | cell adhesion and motility | cell adhesion | endothelial | beta cells | insulin | smooth muscle | inflammation | taxis | endothelial | taxis
27128	CYTH4	cytohesin 4		2.08831	-0.773426					metabolism	CYTH4	Golgi membrane	golgi dynamics
6036	RNASE2	ribonuclease A family member 2	*	2.22162	-1.76471			inflammation			RNASE2	chemotaxis | neutrophil degranulation	taxis | neutrophil
23562	CLDN14	claudin 14		2.08117	-0.829129	cell adhesion					CLDN14	calcium-independent cell-cell adhesion via plasma membrane cell-adhesion molecules	cell-cell adhesion
8820	HESX1	HESX homeobox 1		2.07749	-0.719373		cell cycle				HESX1	negative regulation of transcription from RNA polymerase II promoter | RNA polymerase II core promoter proximal region sequence-specific DNA binding | RNA polymerase II core promoter proximal region sequence-specific DNA binding | transcriptional repressor activity, RNA polymerase II core promoter proximal region sequence-specific binding | transcription, DNA-templated | brain development | foreb…	transcription | DNA binding process | DNA binding process | transcription | transcription | brain development | forebrain development
6037	RNASE3	ribonuclease A family member 3	*	3.83141	-0.0189819			immune response			RNASE3	innate immune response in mucosa | antimicrobial humoral response | antibacterial humoral response | neutrophil degranulation	immune response | immune response | immune response | neutrophil
8676	STX11	syntaxin 11		2.0621	-0.772657						STX11	SNARE binding | synaptic vesicle fusion to presynaptic active zone membrane | vesicle docking	nucleotide binding process | synapse | vescicle dynamics
123	PLIN2	perilipin 2		2.03964	-1.40791			inflammation			PLIN2	long-chain fatty acid transport | lipid storage	fat metabolism | fat metabolism
9023	CH25H	cholesterol 25-hydroxylase		2.03644	-0.872057					metabolism	CH25H	lipid metabolic process | bile acid biosynthetic process | cholesterol metabolic process | sterol biosynthetic process | B cell chemotaxis | oxidation-reduction process	fat metabolism | bile acid | cholesterol metabolism | sterol metabolic process | B cells | oxidative metabolism
29089	UBE2T	ubiquitin conjugating enzyme E2 T		2.03155	-0.587779		cell cycle				UBE2T	DNA repair | DNA repair | cellular response to DNA damage stimulus | interstrand cross-link repair	DNA repair | DNA dynamics | DNA damage | DNA repair
1356	CP	ceruloplasmin	*	2.02113	-0.696821					metabolism	CP	cellular iron ion homeostasis | cellular protein metabolic process | oxidation-reduction process	ion metabolism | cell metabolism | oxidative metabolism
158763	ARHGAP36	Rho GTPase activating protein 36		2.01741	-1.02185					unknown	ARHGAP36
6288	SAA1	serum amyloid A1	*	7.54926	-1.52261			inflammation			SAA1		MAPK signalling | platelet | neutrophil | cell metabolism | immune response | cell adhesion and motility | cell adhesion and motility | cell adhesion | cell adhesion | macrophage | lymphocyte | interleukin | inflammation | taxis
12	SERPINA3	serpin family A member 3	*	4.20077	-1.61911			inflammation			SERPINA3		platelet | inflammation | epithelial cells | neutrophil
5054	SERPINE1	serpin family E member 1	*	2.00575	-0.671633	cell matrix					SERPINE1		aging | angiogenesis | platelet | circadian | smooth muscle | blood coagulation | blood coagulation | cell matrix | interleukin | cell adhesion and motility | cell adhesion | inflammation | angiogenesis | transcription | inflammation | tissue repair | tissue repair | taxis | smooth muscle | endothelial
6503	SLA	Src like adaptor		3.03397	-0.167209			immune response			SLA	non-membrane spanning protein tyrosine kinase activity | cell differentiation | peptidyl-tyrosine autophosphorylation | regulation of cell proliferation | innate immune response	kinase activity | cell differentiation | peptide metabolism | cell proliferation | immune response
53829	P2RY13	purinergic receptor P2Y13		2.01176	-0.886277		signalling				P2RY13	G-protein coupled purinergic nucleotide receptor signaling pathway | G-protein coupled purinergic nucleotide receptor signaling pathway | G-protein coupled purinergic nucleotide receptor signaling pathway | G-protein coupled purinergic nucleotide receptor signaling pathway	GPCR signaling | gpcr | GPCR signaling | GPCR signaling
9021	SOCS3	suppressor of cytokine signaling 3		2.93414	-0.838236			inflammation			SOCS3		inflammation | insulin | inflammation | inflammation | vessel | embryonic development
7096	TLR1	toll like receptor 1	*	2.40796	-0.908086			inflammation			TLR1		TLRx pathway | TLRx pathway | TLRx pathway | inflammation | immune response | TLRx pathway | TLRx pathway | macrophage | bacterial | immune response | interleukin | inflammation | immune response
7097	TLR2	toll like receptor 2	*	2.1132	-1.00569			inflammation			TLR2		hypoxia | glial | TLRx pathway | immune response | TLRx pathway | apoptosis | inflammation | immune response | Wnt pathway | central nervous system | interleukin | interferon | interleukin | interleukin | interleukin | interleukin | interleukin | insulin | TLRx pathway | TLRx pathway | TLRx pathway | TLRx pathway | bacterial | bacterial | neutrophil | immune response | transcription | nitric oxid…
80168	MOGAT2	monoacylglycerol O-acyltransferase 2	*	-2.0035	1.30237					metabolism	MOGAT2	triglyceride biosynthetic process | triglyceride biosynthetic process | intestinal absorption	triglyceride | triglyceride | intestine
84735	CNDP1	carnosine dipeptidase 1	*	-2.00815	0.989879				kidney_marker		CNDP1
440699	LRRC52	leucine rich repeat containing 52	*	-2.01047	1.41416				kidney marker		LRRC52	reproductive process	reproduction
56649	TMPRSS4	transmembrane protease, serine 4		-2.06245	0.926047					unknown	TMPRSS4
7305	TYROBP	TYRO protein tyrosine kinase binding protein	*	2.16653	-0.539978			immune response			TYROBP	macrophage activation involved in immune response | integrin-mediated signaling pathway | neutrophil degranulation | innate immune response | regulation of immune response	immune response | integrin pathway | neutrophil | immune response | immune response
3776	KCNK2	potassium two pore domain channel subfamily K member 2		-2.11777	0.585741		cell proliferation repressor				KCNK2	cardiac ventricle development | G-protein coupled receptor signaling pathway | G-protein coupled receptor signaling pathway | G-protein coupled receptor signaling pathway | G-protein coupled receptor signaling pathway | positive regulation of cell death | response to axon injury | negative regulation of cardiac muscle cell proliferation | cellular response to hypoxia | positive regulation of cell…	heart development | GPCR signaling | gpcr | GPCR signaling | GPCR signaling | cell death | axon | heart development | hypoxia | hypoxia
866	SERPINA6	serpin family A member 6	*	-2.18803	1.14672				kidney_marker		SERPINA6
55576	STAB2	stabilin 2	*	-2.21602	1.10874	cell adhesion					STAB2	angiogenesis | cell adhesion | cell adhesion | regulation of blood coagulation | oxidation-reduction process	angiogenesis | cell adhesion and motility | cell adhesion | blood coagulation | oxidative metabolism
131034	CPNE4	copine 4		-2.24773	1.17909					unknown	CPNE4
2628	GATM	glycine amidinotransferase		-2.25864	1.45845				kidney_marker		GATM
63923	TNN	tenascin N	*	-2.26413	0.926601	cell matrix					TNN	osteoblast development | cell-matrix adhesion | axonogenesis	bone | cell matrix | axon
	LOC100507140			-2.30294	1.0639					unknown
213	AKR1D1	albumin		-2.33181	1.55254					metabolism	ALB	platelet degranulation | bile acid and bile salt transport | hemolysis by symbiont of host erythrocytes | high-density lipoprotein particle remodeling | negative regulation of programmed cell death | cellular protein metabolic process | maintenance of mitochondrion location	platelet | bile acid | symbiosis | lipoprotein metabolism | apoptosis | cell metabolism | mitochondrial
128853	DUSP15	dual specificity phosphatase 15		-2.41654	1.48445		cell proliferation				DUSP15	transforming growth factor beta receptor signaling pathway | peptidyl-tyrosine dephosphorylation | regulation of cell proliferation	TGF beta pathway | peptide metabolism | cell proliferation
	FAIM3		*	-2.41942	0.968337			inflammation
6539	SLC6A12	solute carrier family 6 member 12		-2.44962	0.903881					metabolism	SLC6A12	amino acid transmembrane transport | neurotransmitter transport | amino acid transport	aminoacid metabolism | neurotransmitter | aminoacid metabolism
7412	VCAM1	vascular cell adhesion molecule 1	*	3.66555	-0.802274			inflammation			VCAM1		hypoxia | inflammation | inflammation | cell adhesion | cell adhesion and motility | cell adhesion | cell adhesion and motility | leukocyte | cell matrix | aging | virus | B cells | cell matrix | calcium signalling | endothelial | T cells | immune response | leukocyte | leukocyte | oxidative metabolism | taxis | interferon
1773	DNASE1	deoxyribonuclease 1	*	-2.5165	1.57108				kidney_marker		DNASE1	DNA catabolic process | apoptotic process | nucleic acid phosphodiester bond hydrolysis	DNA dynamics | apoptosis | nuclear events
885	CCK	cholecystokinin	*	-2.56585	1.00703					metabolism	CCK	behavioral fear response | release of cytochrome c from mitochondria | activation of cysteine-type endopeptidase activity involved in apoptotic process | axonogenesis | positive regulation of glutamate secretion | positive regulation of peptidyl-tyrosine phosphorylation | positive regulation of mitochondrial depolarization	behaviour | mitochondrial | apoptosis | axon | glutamate metabolism | peptide metabolism | mitochondrial
142680	SLC34A3	solute carrier family 34 member 3		-2.6822	1.60569					metabolism	SLC34A3	cellular phosphate ion homeostasis	ion metabolism
1572	CYP2F1	cytochrome P450 family 2 subfamily F member 1		-2.86408	1.13657					metabolism	CYP2F1	xenobiotic metabolic process | oxidation-reduction process	xenobiotic | oxidative metabolism
4852	NPY	neuropeptide Y	*	-3.12592	1.58188	cell adhesion					NPY	calcium ion transport | movement of cell or subcellular component | G-protein coupled receptor signaling pathway, coupled to cyclic nucleotide second messenger | G-protein coupled receptor signaling pathway, coupled to cyclic nucleotide second messenger | G-protein coupled receptor signaling pathway, coupled to cyclic nucleotide second messenger | G-protein coupled receptor signaling pathway, cou…	calcium signalling | cell metabolism | GPCR signaling | GPCR signaling | GPCR signaling | gpcr | synapse | digestive tract function | blood pressure | central nervous system | brain development
257202	GPX6	glutathione peroxidase 6	*	-3.16955	1.97063				kidney_marker		GPX6	oxidation-reduction process	oxidative metabolism
5816	PVALB	parvalbumin		-4.57061	2.818				kidney marker		PVALB

## Sheet: immune response  infl
Gene ID (human)	GENE	Gene Description	secreted	NTS_vs_CTRL	DDR1inh_vs_NTS
2	A2M	alpha-2-macroglobulin	*	2.8173	-1.40376
	ALB		*	-2.46192	1.23085
695	BTK	Bruton tyrosine kinase		2.01299	-0.578468
714	C1QC	complement C1q C chain		2.82005	-0.624986
718	C3	complement C3	*	3.24653	-1.51427
719	C3AR1	complement C3a receptor 1		2.39697	-0.912045
64231	MS4A6A	membrane spanning 4-domains A6A		4.26584	-0.729255
728	C5AR1	complement C5a receptor 1		2.75812	-0.0918739
6356	CCL11	C-C motif chemokine ligand 11	*	2.01311	-0.862412
6360	CCL16	C-C motif chemokine ligand 16	*	3.97679	-0.825335
6347	CCL2	C-C motif chemokine ligand 2	*	3.68776	-0.838917
6364	CCL20	C-C motif chemokine ligand 20	*	2.60631	-1.4642
6352	CCL5	C-C motif chemokine ligand 5	*	4.06208	-0.699087
83605	CCM2	CCM2 scaffolding protein		0.64336	-0.0988497
729230	CCR2	C-C motif chemokine receptor 2		3.30636	-0.814389
929	CD14	CD14 molecule		2.93051	-1.2858
968	CD68	CD68 molecule	*	2.23566	-0.845385
1062	CENPE	centromere protein E		2.66054	-0.509352
3426	CFI	complement factor I	*	2.32087	-0.862481
10462	CLEC10A	C-type lectin domain containing 10A	*	2.69781	-0.501912
50856	CLEC4A	C-type lectin domain family 4 member A	*	2.97085	-1.04844
170482	CLEC4C	C-type lectin domain family 4 member C		2.20202	-1.0094
93978	CLEC6A	C-type lectin domain containing 6A	*	4.32221	-1.56221
64581	CLEC7A	C-type lectin domain containing 7A		2.79925	-1.43058
6289	SAA2	serum amyloid A2	*	2.97982	-1.66478
1439	CSF2RB	colony stimulating factor 2 receptor beta common subunit	*	2.86016	-0.635879
1075	CTSC	cathepsin C	*	2.18235	-0.32771
1520	CTSS	cathepsin S	*	2.42619	-0.442269
284340	CXCL17	C-X-C motif chemokine ligand 17	*	3.78701	-1.63876
2920	CXCL2	C-X-C motif chemokine ligand 2	*	3.89724	-1.17213
2921	CXCL3	C-X-C motif chemokine ligand 3	*	3.73348	-1.71251
4283	CXCL9	C-X-C motif chemokine ligand 9	*	4.67896	1.03078
1565	CYP2D6	cytochrome P450 family 2 subfamily D member 6		0.988042	3.1512
2162	F13A1	coagulation factor XIII A chain	*	2.9802	-1.79185
2212	FCGR2A	Fc fragment of IgG receptor IIa	*	3.09377	-0.892477
2243	FGA	fibrinogen alpha chain	*	2.39733	-0.754179
2244	FGB	fibrinogen beta chain	*	2.41013	-1.40831
219972	MPEG1	macrophage expressed 1	*	2.44694	-0.520984
8061	FOSL1	FOS like 1, AP-1 transcription factor subunit		3.12983	0.076891
26585	GREM1	gremlin 1, DAN family BMP antagonist	*	3.71491	-1.72041
3055	HCK	HCK proto-oncogene, Src family tyrosine kinase		2.39502	-0.510453
10261	IGSF6	immunoglobulin superfamily member 6	*	2.34558	-0.602009
3557	IL1RN	interleukin 1 receptor antagonist	*	3.65096	-0.199778
	IGJ		*	2.38634	-0.592756
146433	IL34	interleukin 34	*	2.60357	-1.27045
27179	IL36A	interleukin 36, alpha		5.03329	-2.63931
241	ALOX5AP	arachidonate 5-lipoxygenase activating protein		2.28215	-0.731068
3934	LCN2	lipocalin 2	*	5.01469	-1.82859
3976	LIF	LIF, interleukin 6 family cytokine	*	3.34621	-0.0153676
116844	LRG1	leucine rich alpha-2-glycoprotein 1	*	2.51289	-0.945728
	CCDC109B			2.26712	-0.817805
339977	LRRC66	leucine rich repeat containing 66	*	-2.09344	0.374461
4046	LSP1	lymphocyte-specific protein 1		2.01294	-0.779418
3699	ITIH3	inter-alpha-trypsin inhibitor heavy chain 3	*	2.18354	-0.913024
4481	MSR1	macrophage scavenger receptor 1	*	2.36201	-0.301436
4689	NCF4	neutrophil cytosolic factor 4		2.5682	-0.637212
3071	NCKAP1L	NCK associated protein 1 like		2.27412	-0.501378
255809	C19orf38	chromosome 19 open reading frame 38	*	2.11626	-0.584567
9244	CRLF1	cytokine receptor like factor 1	*	2.11579	-1.42384
4856	NOV	nephroblastoma overexpressed	*	2.15517	-0.839396
6036	RNASE2	ribonuclease A family member 2	*	2.22162	-1.76471
6037	RNASE3	ribonuclease A family member 3	*	3.83141	-0.0189819
123	PLIN2	perilipin 2		2.03964	-1.40791
6288	SAA1	serum amyloid A1	*	7.54926	-1.52261
12	SERPINA3	serpin family A member 3	*	4.20077	-1.61911
6503	SLA	Src like adaptor		3.03397	-0.167209
9021	SOCS3	suppressor of cytokine signaling 3		2.93414	-0.838236
7096	TLR1	toll like receptor 1	*	2.40796	-0.908086
7097	TLR2	toll like receptor 2	*	2.1132	-1.00569
7305	TYROBP	TYRO protein tyrosine kinase binding protein	*	2.16653	-0.539978
	FAIM3		*	-2.41942	0.968337
7412	VCAM1	vascular cell adhesion molecule 1	*	3.66555	-0.802274

## Sheet: cell matrix  collagen
Gene ID (human)	GENE	Gene Description	secreted	NTS_vs_CTRL	DDR1inh_vs_NTS
7076	TIMP1	TIMP metallopeptidase inhibitor 1	*	5.62503	-1.4945
4053	LTBP2	latent transforming growth factor beta binding protein 2	*	4.85855	-1.62714
960	CD44	CD44 molecule (Indian blood group)	*	3.71356	-0.706781
3161	HMMR	hyaluronan mediated motility receptor		3.52639	-0.161515
1277	COL1A1	collagen type I alpha 1 chain	*	4.069	-1.33462
1278	COL1A2	collagen type I alpha 2 chain	*	3.13513	-0.818292
1281	COL3A1	collagen type III alpha 1 chain	*	3.90996	-1.08138
1290	COL5A2	collagen type V alpha 2 chain	*	3.1342	-1.2285
50509	COL5A3	collagen type V alpha 3 chain	*	2.30943	-0.978479
1291	COL6A1	collagen type VI alpha 1 chain	*	2.28013	-0.898462
1292	COL6A2	collagen type VI alpha 2 chain	*	2.78416	-1.10582
4239	MFAP4	microfibril associated protein 4	*	2.75531	-0.564265
1758	DMP1	dentin matrix acidic phosphoprotein 1	*	2.15056	-0.450561
2200	FBN1	fibrillin 1	*	2.27909	-0.267961
2201	FBN2	fibrillin 2	*	2.07233	-0.718782
4015	LOX	lysyl oxidase	*	2.55326	-0.42058
8076	MFAP5	microfibril associated protein 5	*	2.49398	-0.991686
4017	LOXL2	lysyl oxidase like 2	*	2.4671	-0.423216
4321	MMP12	matrix metallopeptidase 12	*	2.44049	-2.1579
2335	FN1	fibronectin 1	*	2.64255	-0.980011
1809	DPYSL3	dihydropyrimidinase like 3		2.39384	-0.965671
3687	ITGAX	integrin subunit alpha X	*	3.22813	-1.09119
51330	TNFRSF12A	TNF receptor superfamily member 12A	*	2.31176	-0.707725
3690	ITGB3	integrin subunit beta 3	*	2.01634	-0.0325174
4323	MMP14	matrix metallopeptidase 14	*	2.08548	-0.261481
4313	MMP2	matrix metallopeptidase 2	*	2.12618	-1.08004
4316	MMP7	matrix metallopeptidase 7	*	4.3803	-2.22013
	GPR64		*	2.12065	-0.863784
23562	CLDN14	claudin 14		2.08117	-0.829129
5054	SERPINE1	serpin family E member 1	*	2.00575	-0.671633
55576	STAB2	stabilin 2	*	-2.21602	1.10874
63923	TNN	tenascin N	*	-2.26413	0.926601
4852	NPY	neuropeptide Y	*	-3.12592	1.58188

## Sheet: cell cycle  apoptosis
Gene ID (human)	GENE	Gene Description	secreted	NTS_vs_CTRL	DDR1inh_vs_NTS
10537	UBD	ubiquitin D		4.51877	-0.609021
54474	KRT20	keratin 20		4.04897	-2.1527
55165	CEP55	centrosomal protein 55		3.80972	-0.116936
3012	HIST1H2AE	histone cluster 1 H2A family member e		3.64064	-0.376754
4288	MKI67	marker of proliferation Ki-67		3.43901	-0.538104
1063	CENPF	centromere protein F		3.35217	-0.0983968
3162	HMOX1	heme oxygenase 1		3.30695	-2.323
79733	E2F8	E2F transcription factor 8		3.30263	-0.0469784
157570	ESCO2	establishment of sister chromatid cohesion N-acetyltransferase 2		3.27013	-0.621905
1033	CDKN3	cyclin dependent kinase inhibitor 3		3.20539	-0.749719
891	CCNB1	cyclin B1		3.19447	-0.636465
699	BUB1	BUB1 mitotic checkpoint serine/threonine kinase		3.17777	-0.549157
9055	PRC1	protein regulator of cytokinesis 1		3.16469	-0.500587
9133	CCNB2	cyclin B2		3.16421	-0.701529
983	CDK1	cyclin dependent kinase 1		3.14573	-0.674948
22974	TPX2	TPX2, microtubule nucleation factor		3.12499	-0.509002
332	BIRC5	baculoviral IAP repeat containing 5		3.07538	-0.539286
54443	ANLN	anillin actin binding protein		3.04172	-0.217766
9212	AURKB	aurora kinase B		2.72719	-0.390411
64151	NCAPG	non-SMC condensin I complex subunit G		2.67483	-0.506275
83540	NUF2	NUF2, NDC80 kinetochore complex component		2.61003	-0.567743
63967	CLSPN	claspin		2.57142	-0.069756
26586	CKAP2	cytoskeleton associated protein 2		2.55844	-0.566244
	SGOL1			2.52083	-0.490231
7345	UCHL1	ubiquitin C-terminal hydrolase L1		2.44677	-1.12698
83461	CDCA3	cell division cycle associated 3		2.39057	-0.650271
991	CDC20	cell division cycle 20		2.37569	-0.358474
11245	GPR176	G protein-coupled receptor 176		2.36815	-1.08276
6866	TAC3	tachykinin 3	*	2.35559	-1.07458
6001	RGS10	regulator of G protein signaling 10		2.3535	-0.588744
2857	GPR34	G protein-coupled receptor 34		2.2979	-0.601492
1959	EGR2	early growth response 2		2.26017	-0.907697
701	BUB1B	BUB1 mitotic checkpoint serine/threonine kinase B		2.24306	-0.299055
5031	P2RY6	pyrimidinergic receptor P2Y6		2.14536	-0.735172
2491	CENPI	centromere protein I		2.13279	-0.502764
139065	SLITRK4	SLIT and NTRK like family member 4	*	2.12333	-1.33353
8820	HESX1	HESX homeobox 1		2.07749	-0.719373
29089	UBE2T	ubiquitin conjugating enzyme E2 T		2.03155	-0.587779
53829	P2RY13	purinergic receptor P2Y13		2.01176	-0.886277
3776	KCNK2	potassium two pore domain channel subfamily K member 2		-2.11777	0.585741
128853	DUSP15	dual specificity phosphatase 15		-2.41654	1.48445

## Sheet: kidney markers
Gene ID (human)	GENE	Gene Description	secreted	NTS_vs_CTRL	DDR1inh_vs_NTS
1565	CYP2D6	cytochrome P450 family 2 subfamily D member 6		0.988042	3.1512
6718	ABP1	aldo-keto reductase family 1 member D1	*	2.34727	-1.44198
9518	GDF15	growth differentiation factor 15	*	2.20493	-0.872916
84735	CNDP1	carnosine dipeptidase 1	*	-2.00815	0.989879
440699	LRRC52	leucine rich repeat containing 52	*	-2.01047	1.41416
866	SERPINA6	serpin family A member 6	*	-2.18803	1.14672
2628	GATM	glycine amidinotransferase		-2.25864	1.45845
1773	DNASE1	deoxyribonuclease 1	*	-2.5165	1.57108
257202	GPX6	glutathione peroxidase 6	*	-3.16955	1.97063
5816	PVALB	parvalbumin		-4.57061	2.818

## Sheet: other
Gene ID (human)	GENE	Gene Description	secreted	NTS_vs_CTRL	DDR1inh_vs_NTS
7045	TGFBI	transforming growth factor beta induced	*	2.67993	-0.500762
9615	GDA	guanine deaminase		2.3378	-0.565406
4606	MYBPC2	myosin binding protein C, fast type		2.27807	-1.04785
6906	SERPINA7	serpin family A member 7	*	2.24177	-1.99793
727936	GXYLT2	glucoside xylosyltransferase 2		2.19965	-1.33688
79605	PGBD5	piggyBac transposable element derived 5		2.12264	-0.995455
27128	CYTH4	cytohesin 4		2.08831	-0.773426
9023	CH25H	cholesterol 25-hydroxylase		2.03644	-0.872057
1356	CP	ceruloplasmin	*	2.02113	-0.696821
158763	ARHGAP36	Rho GTPase activating protein 36		2.01741	-1.02185
80168	MOGAT2	monoacylglycerol O-acyltransferase 2	*	-2.0035	1.30237
56649	TMPRSS4	transmembrane protease, serine 4		-2.06245	0.926047
131034	CPNE4	copine 4		-2.24773	1.17909
	LOC100507140			-2.30294	1.0639
213	AKR1D1	albumin		-2.33181	1.55254
6539	SLC6A12	solute carrier family 6 member 12		-2.44962	0.903881
885	CCK	cholecystokinin	*	-2.56585	1.00703
142680	SLC34A3	solute carrier family 34 member 3		-2.6822	1.60569
1572	CYP2F1	cytochrome P450 family 2 subfamily F member 1		-2.86408	1.13657

## Sheet: final table
Category	GENE	Gene Description	secreted	NTS_vs_CTRL	DDR1inh_vs_NTS
cell cycle / apoptosis	UBD	ubiquitin D		4.51877	-0.609021
cell cycle / apoptosis	KRT20	keratin 20		4.04897	-2.1527
cell cycle / apoptosis	CEP55	centrosomal protein 55		3.80972	-0.116936
cell cycle / apoptosis	HIST1H2AE	histone cluster 1 H2A family member e		3.64064	-0.376754
cell cycle / apoptosis	MKI67	marker of proliferation Ki-67		3.43901	-0.538104
cell cycle / apoptosis	CENPF	centromere protein F		3.35217	-0.0983968
cell cycle / apoptosis	HMOX1	heme oxygenase 1		3.30695	-2.323
cell cycle / apoptosis	E2F8	E2F transcription factor 8		3.30263	-0.0469784
cell cycle / apoptosis	ESCO2	establishment of sister chromatid cohesion N-acetyltransferase 2		3.27013	-0.621905
cell cycle / apoptosis	CDKN3	cyclin dependent kinase inhibitor 3		3.20539	-0.749719
cell cycle / apoptosis	CCNB1	cyclin B1		3.19447	-0.636465
cell cycle / apoptosis	BUB1	BUB1 mitotic checkpoint serine/threonine kinase		3.17777	-0.549157
cell cycle / apoptosis	PRC1	protein regulator of cytokinesis 1		3.16469	-0.500587
cell cycle / apoptosis	CCNB2	cyclin B2		3.16421	-0.701529
cell cycle / apoptosis	CDK1	cyclin dependent kinase 1		3.14573	-0.674948
cell cycle / apoptosis	TPX2	TPX2, microtubule nucleation factor		3.12499	-0.509002
cell cycle / apoptosis	BIRC5	baculoviral IAP repeat containing 5		3.07538	-0.539286
cell cycle / apoptosis	ANLN	anillin actin binding protein		3.04172	-0.217766
cell cycle / apoptosis	AURKB	aurora kinase B		2.72719	-0.390411
cell cycle / apoptosis	NCAPG	non-SMC condensin I complex subunit G		2.67483	-0.506275
cell cycle / apoptosis	NUF2	NUF2, NDC80 kinetochore complex component		2.61003	-0.567743
cell cycle / apoptosis	CLSPN	claspin		2.57142	-0.069756
cell cycle / apoptosis	CKAP2	cytoskeleton associated protein 2		2.55844	-0.566244
cell cycle / apoptosis	SGOL1			2.52083	-0.490231
cell cycle / apoptosis	UCHL1	ubiquitin C-terminal hydrolase L1		2.44677	-1.12698
cell cycle / apoptosis	CDCA3	cell division cycle associated 3		2.39057	-0.650271
cell cycle / apoptosis	CDC20	cell division cycle 20		2.37569	-0.358474
cell cycle / apoptosis	GPR176	G protein-coupled receptor 176		2.36815	-1.08276
cell cycle / apoptosis	TAC3	tachykinin 3	*	2.35559	-1.07458
cell cycle / apoptosis	RGS10	regulator of G protein signaling 10		2.3535	-0.588744
cell cycle / apoptosis	GPR34	G protein-coupled receptor 34		2.2979	-0.601492
cell cycle / apoptosis	EGR2	early growth response 2		2.26017	-0.907697
cell cycle / apoptosis	BUB1B	BUB1 mitotic checkpoint serine/threonine kinase B		2.24306	-0.299055
cell cycle / apoptosis	P2RY6	pyrimidinergic receptor P2Y6		2.14536	-0.735172
cell cycle / apoptosis	CENPI	centromere protein I		2.13279	-0.502764
cell cycle / apoptosis	SLITRK4	SLIT and NTRK like family member 4	*	2.12333	-1.33353
cell cycle / apoptosis	HESX1	HESX homeobox 1		2.07749	-0.719373
cell cycle / apoptosis	UBE2T	ubiquitin conjugating enzyme E2 T		2.03155	-0.587779
cell cycle / apoptosis	P2RY13	purinergic receptor P2Y13		2.01176	-0.886277
cell cycle / apoptosis	KCNK2	potassium two pore domain channel subfamily K member 2		-2.11777	0.585741
cell cycle / apoptosis	DUSP15	dual specificity phosphatase 15		-2.41654	1.48445
cell matrix / cell adhesion	TIMP1	TIMP metallopeptidase inhibitor 1	*	5.62503	-1.4945
cell matrix / cell adhesion	LTBP2	latent transforming growth factor beta binding protein 2	*	4.85855	-1.62714
cell matrix / cell adhesion	MMP7	matrix metallopeptidase 7	*	4.3803	-2.22013
cell matrix / cell adhesion	COL1A1	collagen type I alpha 1 chain	*	4.069	-1.33462
cell matrix / cell adhesion	COL3A1	collagen type III alpha 1 chain	*	3.90996	-1.08138
cell matrix / cell adhesion	CD44	CD44 molecule (Indian blood group)	*	3.71356	-0.706781
cell matrix / cell adhesion	HMMR	hyaluronan mediated motility receptor		3.52639	-0.161515
cell matrix / cell adhesion	ITGAX	integrin subunit alpha X	*	3.22813	-1.09119
cell matrix / cell adhesion	COL1A2	collagen type I alpha 2 chain	*	3.13513	-0.818292
cell matrix / cell adhesion	COL5A2	collagen type V alpha 2 chain	*	3.1342	-1.2285
cell matrix / cell adhesion	COL6A2	collagen type VI alpha 2 chain	*	2.78416	-1.10582
cell matrix / cell adhesion	MFAP4	microfibril associated protein 4	*	2.75531	-0.564265
cell matrix / cell adhesion	FN1	fibronectin 1	*	2.64255	-0.980011
cell matrix / cell adhesion	LOX	lysyl oxidase	*	2.55326	-0.42058
cell matrix / cell adhesion	MFAP5	microfibril associated protein 5	*	2.49398	-0.991686
cell matrix / cell adhesion	LOXL2	lysyl oxidase like 2	*	2.4671	-0.423216
cell matrix / cell adhesion	MMP12	matrix metallopeptidase 12	*	2.44049	-2.1579
cell matrix / cell adhesion	DPYSL3	dihydropyrimidinase like 3		2.39384	-0.965671
cell matrix / cell adhesion	TNFRSF12A	TNF receptor superfamily member 12A	*	2.31176	-0.707725
cell matrix / cell adhesion	COL5A3	collagen type V alpha 3 chain	*	2.30943	-0.978479
cell matrix / cell adhesion	COL6A1	collagen type VI alpha 1 chain	*	2.28013	-0.898462
cell matrix / cell adhesion	FBN1	fibrillin 1	*	2.27909	-0.267961
cell matrix / cell adhesion	DMP1	dentin matrix acidic phosphoprotein 1	*	2.15056	-0.450561
cell matrix / cell adhesion	MMP2	matrix metallopeptidase 2	*	2.12618	-1.08004
cell matrix / cell adhesion	GPR64		*	2.12065	-0.863784
cell matrix / cell adhesion	MMP14	matrix metallopeptidase 14	*	2.08548	-0.261481
cell matrix / cell adhesion	CLDN14	claudin 14		2.08117	-0.829129
cell matrix / cell adhesion	FBN2	fibrillin 2	*	2.07233	-0.718782
cell matrix / cell adhesion	ITGB3	integrin subunit beta 3	*	2.01634	-0.0325174
cell matrix / cell adhesion	SERPINE1	serpin family E member 1	*	2.00575	-0.671633
cell matrix / cell adhesion	STAB2	stabilin 2	*	-2.21602	1.10874
cell matrix / cell adhesion	TNN	tenascin N	*	-2.26413	0.926601
cell matrix / cell adhesion	NPY	neuropeptide Y	*	-3.12592	1.58188
immune response / inflammation	SAA1	serum amyloid A1	*	7.54926	-1.52261
immune response / inflammation	IL36A	interleukin 36, alpha		5.03329	-2.63931
immune response / inflammation	LCN2	lipocalin 2	*	5.01469	-1.82859
immune response / inflammation	CXCL9	C-X-C motif chemokine ligand 9	*	4.67896	1.03078
immune response / inflammation	CLEC6A	C-type lectin domain containing 6A	*	4.32221	-1.56221
immune response / inflammation	MS4A6A	membrane spanning 4-domains A6A		4.26584	-0.729255
immune response / inflammation	SERPINA3	serpin family A member 3	*	4.20077	-1.61911
immune response / inflammation	CCL5	C-C motif chemokine ligand 5	*	4.06208	-0.699087
immune response / inflammation	CCL16	C-C motif chemokine ligand 16	*	3.97679	-0.825335
immune response / inflammation	CXCL2	C-X-C motif chemokine ligand 2	*	3.89724	-1.17213
immune response / inflammation	RNASE3	ribonuclease A family member 3	*	3.83141	-0.0189819
immune response / inflammation	CXCL17	C-X-C motif chemokine ligand 17	*	3.78701	-1.63876
immune response / inflammation	CXCL3	C-X-C motif chemokine ligand 3	*	3.73348	-1.71251
immune response / inflammation	GREM1	gremlin 1, DAN family BMP antagonist	*	3.71491	-1.72041
immune response / inflammation	CCL2	C-C motif chemokine ligand 2	*	3.68776	-0.838917
immune response / inflammation	VCAM1	vascular cell adhesion molecule 1	*	3.66555	-0.802274
immune response / inflammation	IL1RN	interleukin 1 receptor antagonist	*	3.65096	-0.199778
immune response / inflammation	LIF	LIF, interleukin 6 family cytokine	*	3.34621	-0.0153676
immune response / inflammation	CCR2	C-C motif chemokine receptor 2		3.30636	-0.814389
immune response / inflammation	C3	complement C3	*	3.24653	-1.51427
immune response / inflammation	FOSL1	FOS like 1, AP-1 transcription factor subunit		3.12983	0.076891
immune response / inflammation	FCGR2A	Fc fragment of IgG receptor IIa	*	3.09377	-0.892477
immune response / inflammation	SLA	Src like adaptor		3.03397	-0.167209
immune response / inflammation	F13A1	coagulation factor XIII A chain	*	2.9802	-1.79185
immune response / inflammation	SAA2	serum amyloid A2	*	2.97982	-1.66478
immune response / inflammation	CLEC4A	C-type lectin domain family 4 member A	*	2.97085	-1.04844
immune response / inflammation	SOCS3	suppressor of cytokine signaling 3		2.93414	-0.838236
immune response / inflammation	CD14	CD14 molecule		2.93051	-1.2858
immune response / inflammation	CSF2RB	colony stimulating factor 2 receptor beta common subunit	*	2.86016	-0.635879
immune response / inflammation	C1QC	complement C1q C chain		2.82005	-0.624986
immune response / inflammation	A2M	alpha-2-macroglobulin	*	2.8173	-1.40376
immune response / inflammation	CLEC7A	C-type lectin domain containing 7A		2.79925	-1.43058
immune response / inflammation	C5AR1	complement C5a receptor 1		2.75812	-0.0918739
immune response / inflammation	CLEC10A	C-type lectin domain containing 10A	*	2.69781	-0.501912
immune response / inflammation	CENPE	centromere protein E		2.66054	-0.509352
immune response / inflammation	CCL20	C-C motif chemokine ligand 20	*	2.60631	-1.4642
immune response / inflammation	IL34	interleukin 34	*	2.60357	-1.27045
immune response / inflammation	NCF4	neutrophil cytosolic factor 4		2.5682	-0.637212
immune response / inflammation	LRG1	leucine rich alpha-2-glycoprotein 1	*	2.51289	-0.945728
immune response / inflammation	MPEG1	macrophage expressed 1	*	2.44694	-0.520984
immune response / inflammation	CTSS	cathepsin S	*	2.42619	-0.442269
immune response / inflammation	FGB	fibrinogen beta chain	*	2.41013	-1.40831
immune response / inflammation	TLR1	toll like receptor 1	*	2.40796	-0.908086
immune response / inflammation	FGA	fibrinogen alpha chain	*	2.39733	-0.754179
immune response / inflammation	C3AR1	complement C3a receptor 1		2.39697	-0.912045
immune response / inflammation	HCK	HCK proto-oncogene, Src family tyrosine kinase		2.39502	-0.510453
immune response / inflammation	IGJ		*	2.38634	-0.592756
immune response / inflammation	MSR1	macrophage scavenger receptor 1	*	2.36201	-0.301436
immune response / inflammation	IGSF6	immunoglobulin superfamily member 6	*	2.34558	-0.602009
immune response / inflammation	CFI	complement factor I	*	2.32087	-0.862481
immune response / inflammation	ALOX5AP	arachidonate 5-lipoxygenase activating protein		2.28215	-0.731068
immune response / inflammation	NCKAP1L	NCK associated protein 1 like		2.27412	-0.501378
immune response / inflammation	CCDC109B			2.26712	-0.817805
immune response / inflammation	CD68	CD68 molecule	*	2.23566	-0.845385
immune response / inflammation	RNASE2	ribonuclease A family member 2	*	2.22162	-1.76471
immune response / inflammation	CLEC4C	C-type lectin domain family 4 member C		2.20202	-1.0094
immune response / inflammation	ITIH3	inter-alpha-trypsin inhibitor heavy chain 3	*	2.18354	-0.913024
immune response / inflammation	CTSC	cathepsin C	*	2.18235	-0.32771
immune response / inflammation	TYROBP	TYRO protein tyrosine kinase binding protein	*	2.16653	-0.539978
immune response / inflammation	NOV	nephroblastoma overexpressed	*	2.15517	-0.839396
immune response / inflammation	C19orf38	chromosome 19 open reading frame 38	*	2.11626	-0.584567
immune response / inflammation	CRLF1	cytokine receptor like factor 1	*	2.11579	-1.42384
immune response / inflammation	TLR2	toll like receptor 2	*	2.1132	-1.00569
immune response / inflammation	PLIN2	perilipin 2		2.03964	-1.40791
immune response / inflammation	CCL11	C-C motif chemokine ligand 11	*	2.01311	-0.862412
immune response / inflammation	BTK	Bruton tyrosine kinase		2.01299	-0.578468
immune response / inflammation	LSP1	lymphocyte-specific protein 1		2.01294	-0.779418
immune response / inflammation	CYP2D6	cytochrome P450 family 2 subfamily D member 6		0.988042	3.1512
immune response / inflammation	CCM2	CCM2 scaffolding protein		0.64336	-0.0988497
immune response / inflammation	LRRC66	leucine rich repeat containing 66	*	-2.09344	0.374461
immune response / inflammation	FAIM3		*	-2.41942	0.968337
immune response / inflammation	ALB		*	-2.46192	1.23085
kidney markers	ABP1	aldo-keto reductase family 1 member D1	*	2.34727	-1.44198
kidney markers	GDF15	growth differentiation factor 15	*	2.20493	-0.872916
kidney markers	CYP2D6	cytochrome P450 family 2 subfamily D member 6		0.988042	3.1512
kidney markers	CNDP1	carnosine dipeptidase 1	*	-2.00815	0.989879
kidney markers	LRRC52	leucine rich repeat containing 52	*	-2.01047	1.41416
kidney markers	SERPINA6	serpin family A member 6	*	-2.18803	1.14672
kidney markers	GATM	glycine amidinotransferase		-2.25864	1.45845
kidney markers	DNASE1	deoxyribonuclease 1	*	-2.5165	1.57108
kidney markers	GPX6	glutathione peroxidase 6	*	-3.16955	1.97063
kidney markers	PVALB	parvalbumin		-4.57061	2.818
other	TGFBI	transforming growth factor beta induced	*	2.67993	-0.500762
other	GDA	guanine deaminase		2.3378	-0.565406
other	MYBPC2	myosin binding protein C, fast type		2.27807	-1.04785
other	SERPINA7	serpin family A member 7	*	2.24177	-1.99793
other	GXYLT2	glucoside xylosyltransferase 2		2.19965	-1.33688
other	PGBD5	piggyBac transposable element derived 5		2.12264	-0.995455
other	CYTH4	cytohesin 4		2.08831	-0.773426
other	CH25H	cholesterol 25-hydroxylase		2.03644	-0.872057
other	CP	ceruloplasmin	*	2.02113	-0.696821
other	ARHGAP36	Rho GTPase activating protein 36		2.01741	-1.02185
other	MOGAT2	monoacylglycerol O-acyltransferase 2	*	-2.0035	1.30237
other	TMPRSS4	transmembrane protease, serine 4		-2.06245	0.926047
other	CPNE4	copine 4		-2.24773	1.17909
other	LOC100507140			-2.30294	1.0639
other	AKR1D1	albumin		-2.33181	1.55254
other	SLC6A12	solute carrier family 6 member 12		-2.44962	0.903881
other	CCK	cholecystokinin	*	-2.56585	1.00703
other	SLC34A3	solute carrier family 34 member 3		-2.6822	1.60569
other	CYP2F1	cytochrome P450 family 2 subfamily F member 1		-2.86408	1.13657
